# Supplementary material for: Light intensity-induced photocurrent switching effect
Source: Nat Commun. 2020 Feb 12;11:854. doi: 10.1038/s41467-020-14675-5 (PMC7016128; doi:10.1038/s41467-020-14675-5)
Supplement: Supplementary file 3 — Figure S1 to S17 [file 41467_2020_14675_MOESM3_ESM.zip]

Archive with 38 entries (38 files):
- Figure S1.eps
- Figure S1.png
- Figure S10.eps
- Figure S10.png
- Figure S11.eps
- Figure S11.png
- Figure S12.eps
- Figure S12.png
- Figure S13.eps
- Figure S13.png
- Figure S14.eps
- Figure S14.png
- Figure S15.eps
- Figure S15.png
- Figure S16.eps
- Figure S16.png
- Figure S17a.tif
- Figure S17b.tif
- Figure S17c.tif
- Figure S17d.tif
- Figure S17e.eps
- Figure S17e.png
- Figure S2.eps
- Figure S2.png
- Figure S3.eps
- Figure S3.png
- Figure S4.eps
- Figure S4.png
- Figure S5.eps
- Figure S5.png
- Figure S6.eps
- Figure S6.png
- Figure S7.eps
- Figure S7.png
- Figure S8.eps
- Figure S8.png
- Figure S9.png
- Figure S9.pptx
